# Supplementary material for: Revisiting the Children-of-Twins Design: Improving Existing Models for the Exploration of Intergenerational Associations
Source: Behav Genet. 2018 Jun 30;48(5):397–412. doi: 10.1007/s10519-018-9912-4 (PMC6097723; doi:10.1007/s10519-018-9912-4)
Supplement: Supplementary file 2 — Supplementary material 2 (R 61 KB) [file 10519_2018_9912_MOESM2_ESM.r]

# OpenMx Script for testing the power of the CoT model
#-----------------------------------------------------
# This script created for publication:
# McAdams, Hannigan, Eilertsen, Gjerde, Ystrom & Rijsdijk (2018). Behavior Genetics. 
# Contact: tom.mcadams@kcl.ac.uk
# This script simulates a dataset comprising adult twin pairs each with a single child
# See Figure 1 in above publication
#--------------------------------------------------------------------------------------


rm(list=ls())
#ls()

require(OpenMx)		

require(psych)


######################################################################
# Part 1: SIMULATE MZ and DZ Expected Covariance Matrices:
#---------------------------------------------------------------------
# Specify the variance components
# ------------------------------

a1= sqrt(.5); 	A1=a1^2
c1= sqrt(.07); 	C1=c1^2
d1= sqrt(.15); 	D1=d1^2
e1= sqrt(.27); 	E1=e1^2
a2=sqrt(.33);	A2=a2^2
#c2=sqrt(.00); 	C2=c2^2		# NB, C2 cannot be estimated using cousins. Sibs needed 
#d2= sqrt(.0); 	D2=d2^2		# NB, D2 cannot be estimated using cousins. Sibs needed
cp=sqrt(.07); 	Cp=cp^2	
e2=sqrt(.39);	E2=e2^2

ap= sqrt(.16);	Ap=ap^2
p= 	(.14);	P=p^2		


Specs =as.table(c(a1, c1, d1, e1, a2, e2, ap, cp, e2, p ))
names(Specs) = c("a1","c1","d2","e1","e2","d2","ap","cp","p")
Specs
ParentSpec <-as.table(c(A1, C1, D1, E1))
names(ParentSpec) = c("A1","C1","D1","E1")
ParentSpec
ChildSpec <-c(A2, E2, Ap, Cp, P)
names(ChildSpec) = c("A2","E2","Ap","Cp","P")
ChildSpec
CorrSpec <-p
names(CorrSpec) = ("p")
CorrSpec

######################################################################
# Generate Dataset based on above
######################################################################

# Specify sample size and proportion of MZ and DZ pairs
TotN <- 1000	# Total Number of pairs to be simulated
pMZ <- 0.4		# Proportion of MZ pairs
pDZ <- 1-pMZ	# Proportion of DZ pairs
######################################################################

# Data and matrix organisation: Twin1, Twin2, Child of twin1, Child of twin 2.

# Matrix specification, based on Figure 1 in above publication 
Vtw		<- A1+C1+D1+E1
MZtw 	<- A1+C1+D1
DZtw	<-.5%x%A1+C1+.25%x%D1

PO		<-p%*%Vtw + 0.5%x%(a1%*%ap) + cp%*%c1
MZav	<-p%x%A1 + p%x%C1 + p%x%D1 + 0.5%x%(a1%x%ap) + cp%x%c1
DZav	<-0.5%x%(p%x%A1) + p%x%C1 + 0.25%x%(p%x%D1) + 0.25%x%(a1%x%ap) + cp%x%c1

Vc		<-A2+Ap+Cp+E2+P%x%Vtw + 2*(0.5%x%(ap%x%a1%x%p)) + 2*(p%x%c1%x%cp)
MZcous	<-0.25%x%A2 + P%x%A1 + P%x%C1 + P%x%D1 + 0.25%x%Ap + 2*(0.5%x%(ap%x%a1%x%p)) + Cp + 2*(p%x%c1%x%cp)
DZcous	<-0.125%x%A2 + 0.5%x%(P%x%A1) + P%x%C1 + 0.25%x%(P%x%D1) + 0.125%x%Ap + 2*(0.25%x%(ap%x%a1%x%p)) + Cp + 2*(p%x%c1%x%cp)

Vtw
Vc
PO

POpropP		<-(p%*%Vtw)/PO
POpropA		<-(0.5%x%(a1%*%ap))/PO
POpropC		<-(cp%*%c1)/PO

POpropP		
POpropA		
POpropC

mzR= as.matrix(rbind(	cbind(Vtw, MZtw, PO, MZav),	
						cbind(MZtw, Vtw, MZav, PO),
						cbind(PO, MZav, Vc, MZcous),
						cbind(MZav, PO, MZcous, Vc)
						) )
mzR
mzraw = as.data.frame(mvrnorm(n=(TotN*pMZ),c(0,0,0,0), mzR, empirical=T))
names(mzraw) = c("Twin1","Twin2","Child1","Child2")
cor(mzraw)
mzraw$zyg = 1
head(mzraw)


dzR= as.matrix(rbind(	cbind(Vtw, DZtw, PO, DZav),	
						cbind(DZtw, Vtw, DZav, PO),
						cbind(PO, DZav, Vc, DZcous),
						cbind(DZav, PO, DZcous, Vc)
						) )
dzR
dzraw = as.data.frame(mvrnorm(n=(TotN*pDZ),c(0,0,0,0), dzR, empirical=T))
names(dzraw) = c("Twin1","Twin2","Child1","Child2")
cor(dzraw)
dzraw$zyg = 2
head(dzraw)


CoT_data <-rbind(mzraw, dzraw)
head(CoT_data)
names(CoT_data)
summary(CoT_data)
str(CoT_data)
describe(CoT_data)


#Check the Distribution
#Histograms
#par(mfrow=c(2,2))
#hist(CoT_data $Twin1); hist(CoT_data $Twin2); hist(CoT_data $Child1); hist(CoT_data $Child2)

vars		<-c('twin','child')
selVars	<-c('Twin1', 'Twin2', 'Child1', 'Child2')
useVars	<-c('Twin1', 'Twin2', 'Child1', 'Child2')

# Select Data for Analysis
mzData <- subset(CoT_data, zyg==1, useVars)
dzData <- subset(CoT_data, zyg==2, useVars)
describe(mzData)
describe(dzData)


##########################################################################################
# Part 2: Set up and run CoT model
# ----------------------------------------------------------------------------------------
# ----------------------------------------------------------------------------------------

nv	<- 4		# number of variables for a unit of observation (a twin pair with Children) 
# ----------------------------------------------------------------------------------------

# Specify and Run ACE CoT model
# -------------------------------------------------------------------------------------------------------

# Matrices 

MeanMZ		<-mxMatrix("Full", 1, nv, free=T, values=0, labels=c("m1","m1","m2","m2"), name="expMeanMZ")
MeanDZ		<-mxMatrix("Full", 1, nv, free=T, values=0, labels=c("m1","m1","m2","m2"), name="expMeanDZ")

# Parent paths		NB - important to fix either C1 or D1 to zero if sample comprises only twins/sibs in parent gen. 
Patha1		<-mxMatrix("Lower", 1, 1, free=T, values=.9, labels="a11", name="a1") 
Pathc1		<-mxMatrix("Lower", 1, 1, free=T, values=.1, labels="c11", name="c1") 
Pathd1		<-mxMatrix("Lower", 1, 1, free=F, values=.0, labels="d11", name="d1") 
Pathe1		<-mxMatrix("Lower", 1, 1, free=T, values=.3, labels="e11", name="e1") 


# Offspring paths
Patha2		<-mxMatrix("Lower", 1, 1, free=T, values=.9, labels="a22", name="a2") 
Pathap		<-mxMatrix("Lower", 1, 1, free=T, values=.2, labels="ap22", name="ap") 
Pathe2		<-mxMatrix("Lower", 1, 1, free=T, values=.2, labels="e22", name="e2")
Pathcp		<-mxMatrix("Lower", 1, 1, free=T, values=.6, labels="cp22", name="cp") # only estimate when also estimating C1

# Parent variance components and variance
varA1		<-mxAlgebra( expression=a1 %*% t(a1), name="A1" )
varC1		<-mxAlgebra( expression=c1 %*% t(c1), name="C1" )
varD1		<-mxAlgebra( expression=d1 %*% t(d1), name="D1" )
varE1		<-mxAlgebra( expression=e1 %*% t(e1), name="E1" )
varT1		<-mxAlgebra( expression=A1+C1+D1+E1, name="V1" )
Ident		<-mxMatrix( "Iden", 1, 1, name="I")
Stdev1	<-mxAlgebra( expression=sqrt(V1), name="SD1")

# Child variance components and variance
varA2		<-mxAlgebra( expression=a2 %*% t(a2), name="A2" )
varAp		<-mxAlgebra( expression=ap %*% t(ap), name="Ap" )
varCp		<-mxAlgebra( expression=cp %*% t(cp), name="Cp" )
varE2		<-mxAlgebra( expression=e2 %*% t(e2), name="E2" )
varT2		<-mxAlgebra( expression=A2+Ap+Cp+E2+P%*%V1+ 2*(0.5%x%(ap%x%a1%x%Ph) + 2*(cp%x%c1%x%Ph)), name="V2" )
Stdev2	<-mxAlgebra( expression=sqrt(V2), name="SD2")

# Phenotypic path
Phen		<-mxMatrix("Full", 1, 1, free=T, values=.2, labels="p11", name="Ph") 
varP		<-mxAlgebra( expression=Ph %*% t(Ph), name="P" )

# Parent-offspring covariance
covPO		<-mxAlgebra( expression= Ph%*%V1 + 0.5%x%(a1%*%ap) + cp%*%c1, name="Cpo" )

# Algebras to put Standardized Parameter Estimates in a Matrix with column and row labels 
estVarsT	<- mxAlgebra( expression=cbind(A1/V1,C1/V1,D1/V1,E1/V1), name="EstT", dimnames=list('Parent', c('a1^2','c1^2','d1^2','e1^2')))
estVarsCh	<- mxAlgebra( expression=cbind(A2/V2,Ap/V2,Cp/V2,E2/V2,P%x%V1/V2), name="EstCh", dimnames=list('Child', c('a2^2','ap^2','cp^2','e2^2','p^2')))
estVarsP	<- mxAlgebra( expression=cbind( (Ph%x%SD1)/SD2 ), name="EstP", dimnames=list('St Causal Path', 'Ph'))

# Calculate Proportion of parent-offspring Covariance attributable to Phenotypic vs Genetic vs extended family environment pathways
POprop		<-mxAlgebra(expression=cbind(((Ph%*%V1)/Cpo), ((0.5%x%(a1%*%ap))/Cpo), (cp%*%c1)/Cpo), name="PropPO", dimnames=list('Proportion of PO:',c('Pheno',"Gene", 'Ext_Fam_Env')))


# Building blocks of the Covariance Model:
# Parent (twin) variance and covariance
covMZp		<-mxAlgebra( expression= rbind( cbind (V1, A1 + C1 + D1), cbind (A1+C1+D1,V1) ),		name="Cmz" )
covDZp		<-mxAlgebra( expression= rbind( cbind (V1, 0.5%x%A1 + C1 + 0.25%x%D1), cbind (0.5%x%A1+C1+0.25%x%D1,V1)),	name="Cdz" )

# Intergenerational covariances - parent-offspring and avuncular
covMZav		<-mxAlgebra( expression= rbind( cbind (Cpo, Ph%x%A1 + Ph%x%C1 + Ph%x%D1 + 0.5%x%(a1%*%ap) + cp%*%c1),
											cbind (Ph%x%A1 + Ph%x%C1 + Ph%x%D1 + 0.5%x%(a1%*%ap) + cp%*%c1, Cpo)),		name="Cmzav" )

covDZav		<-mxAlgebra( expression= rbind( cbind (Cpo, 0.5%x%(Ph%x%A1) + Ph%x%C1 + 0.25%x%(Ph%x%D1) + 0.25%x%(a1%*%ap)+ cp%*%c1),
											cbind (0.5%x%(Ph%x%A1) + Ph%x%C1 + 0.25%x%(Ph%x%D1) + 0.25%x%(a1%*%ap)+ cp%*%c1, Cpo)),	name="Cdzav" )

# Child variance and (cousin) covariance
covMZcous	<-mxAlgebra( expression= rbind( cbind (V2, 0.25%x%A2 + P%x%A1 + P%x%C1 + P%x%D1 + 0.25%x%Ap + 2*(0.5%x%(ap%x%a1%x%Ph)) + Cp + 2*(Ph%x%c1%x%cp) ),
											cbind (0.25%x%A2 + P%x%A1 + P%x%C1 + P%x%D1 + 0.25%x%Ap + 2*(0.5%x%(ap%x%a1%x%Ph)) + Cp + 2*(Ph%x%c1%x%cp) , V2)),		name="Cmzcous" )

covDZcous	<-mxAlgebra( expression= rbind( cbind (V2, 0.125%x%A2 + 0.5%x%(P%x%A1) + P%x%C1 + 0.25%x%(P%x%D1) + 0.125%x%Ap + 2*(0.25%x%(ap%x%a1%x%Ph)) + Cp + 2*(Ph%x%c1%x%cp) ),
											cbind (0.125%x%A2 + 0.5%x%(P%x%A1) + P%x%C1 + 0.25%x%(P%x%D1) + 0.125%x%Ap + 2*(0.25%x%(ap%x%a1%x%Ph)) + Cp + 2*(Ph%x%c1%x%cp) , V2)),	name="Cdzcous" )

# Combine building blocks

CovMZ    	<-mxAlgebra( expression= rbind( cbind(Cmz, Cmzav), cbind(Cmzav, Cmzcous)  ), name="expCovMZ")
CovDZ    	<-mxAlgebra( expression= rbind( cbind(Cdz, Cdzav), cbind(Cdzav, Cdzcous)  ), name="expCovDZ")


# Data objects for Multiple Groups

dataMZ   	<- mxData( observed=mzData, type="raw" )
dataDZ   	<- mxData( observed=dzData, type="raw" )

# Objective objects for Multiple Groups

objMZ		<-mxExpectationNormal( covariance="expCovMZ", means="expMeanMZ",  dimnames=selVars)
objDZ		<-mxExpectationNormal( covariance="expCovDZ", means="expMeanDZ",  dimnames=selVars)

fitFunction <- mxFitFunctionML()

# Combine Groups	
pars		<- list (Patha1, Pathc1, Pathd1, Pathe1, varA1, varC1, varD1, varE1, varT1, Ident, Stdev1, Patha2, Pathap, Pathcp, Pathe2, varA2, varAp, varCp, varE2, varT2, Ident, Stdev2, Phen, varP, covPO, estVarsT,estVarsCh, estVarsP, POprop)
modelMZ	<- mxModel(pars, MeanMZ, covMZp, covMZav, covMZcous, CovMZ, dataMZ, objMZ, fitFunction, name="MZ")
modelDZ	<- mxModel(pars, MeanDZ, covDZp, covDZav, covDZcous, CovDZ, dataDZ, objDZ, fitFunction, name="DZ")
minus2ll	<- mxAlgebra( expression=MZ.objective + DZ.objective, name="m2LL" )
#obj		<- mxAlgebraObjective( "m2LL" )
obj		<- mxFitFunctionAlgebra( "m2LL" )
Conf		<- mxCI (c ('MZ.EstT[1,1]', 'MZ.EstT[1,2]', 'MZ.EstT[1,3]', 'MZ.EstT[1,4]','MZ.EstCh[1,1]', 'MZ.EstCh[1,2]', 'MZ.EstCh[1,3]','MZ.EstCh[1,4]','MZ.EstP','MZ.PropPO[1,1]','MZ.PropPO[1,2]') )
CoTACEModel 	<- mxModel( "CoT", modelMZ, modelDZ, minus2ll, obj, Conf)

#CoTACEFit	<- mxRun(CoTACEModel, intervals=T)		# NB use mxTryHard if warnings are given
CoTACEFit	<- mxTryHard(CoTACEModel, intervals=F)

CoTACESumm 	<- summary(CoTACEFit)
CoTACESumm 

# Generate Saturated Output
mxCompare(CoTACEFit)

# Specified Paths and Variance components
Specs
ParentSpec
ChildSpec
CorrSpec

# Estimated Variance Components coming out of the model
round(CoTACEFit@output$estimate,4)
round(CoTACEFit$MZ$EstT@result,4)
round(CoTACEFit$MZ$EstCh@result,4)
round(CoTACEFit$MZ$EstP@result,4)
round(CoTACEFit$MZ$Cpo@result,4)
round(CoTACEFit$MZ$PropPO@result,4)


# Input vs. Predicted variance/covariance matrices
cor(mzraw)
CoTACEFit$MZ$expCovMZ
cor(dzraw)
CoTACEFit$DZ$expCovDZ


# Sub-model 1: drop ap (Test significance of Genetic Intergenerational Transmission)
# --------------------------------------------------------------------------------------

NoapModel	<-mxModel(CoTACEFit, name="Noap")
NoapModel	<-omxSetParameters(NoapModel, labels="ap22", free=FALSE, values=0 )
NoapFit	<-mxRun(NoapModel, intervals=F)
#NoapFit	<-mxTryHard(NoapModel, intervals=F)
NoapSumm	<-summary (NoapFit)
NoapSumm
mxCompare(CoTACEFit,NoapFit)


##########################################################################
# CALCULATE POWER to detect dropped parameter above GIVEN
#  - The simulated variance components and sample size
#  - A level of power (e.g. 80%)
#  - A chosen alpha  (e.g. 0.05)
#--------------------------------------------------------------------------
#  Note: pchisq(q, df) and qchisq(p, df) are R Ch-sq distribution functions

# Generate Chi-Squared difference between Full and alternative Model: non-centrality parameter (lambda)
deltachi	<-mxEval(objective, NoapFit) - mxEval(objective, CoTACEFit)		
deltachi

# Generate difference in degrees of freedom between Full and alternative Model
deltadf	<-mxCompare(CoTACEFit, NoapFit)[1,"ep"] - mxCompare(CoTACEFit, NoapFit)[2,"ep"]		
deltadf

# Set criterion level for alpha
alpha	<-.05

# Specify Departure sample size
n	<- TotN

# Specify desired level of power
tpower <- .80

# Calculate critical value for Chi-square given the calculated DF
(c=qchisq(1-alpha,deltadf))

# power given n (observed power)
(power=1-pchisq(c,df=deltadf,ncp=deltachi))


####################################################
# ESTIMATE REQUIRED NUMBER OF TWIN PAIRS (N*)
# - for Power chosen as tpower above (assuming same ratios as in simulation) 
#-------------------------------------------------------
ns=seq(100,500000,100)
nsl=length(ns)
powers=rep(0,nsl)
lambda=deltachi
df=deltadf
		for (i in 1:nsl) {
		lambda2=lambda/n*ns[i]
		powers[i]=1-pchisq(c,df,ncp=lambda2)
		}
s1=powers[powers>tpower]
s2=powers[powers<tpower]
(s1=s1[1])
s2=s2[length(s2)]
n1=ns[powers==s1]
n2=ns[powers==s2]

# Fine tuning   
nss=seq(n2,n1,1)
ns2=length(nss)
powers2=rep(0,ns2)
   		for (i in 1:ns2) {
   		lambda2=lambda/n*nss[i]
   		powers2[i]=1-pchisq(c,df,ncp=lambda2)
   		}
s1=powers2[powers2>tpower]
s2=powers2[powers2<tpower]
s1=s1[1]
s2=s2[length(s2)]
n1=nss[powers2==s1]
n2=nss[powers2==s2]

# Output Required number of twin pairs for Power chosen as tpower above
n1

# n of individuals
n4=n1*4
n4


# Sub-model 2: drop p (Test significance of Phenotypic pathway)
# --------------------------------------------------------------------------------------

NoPhModel	<-mxModel(CoTACEFit, name="NoPh")
NoPhModel	<-omxSetParameters(NoPhModel, labels="p11", free=FALSE, values=0 )
NoPhFit	<-mxRun(NoPhModel, intervals=F)
NoPhSumm	<-summary (NoPhFit)
NoPhSumm
mxCompare(CoTACEFit,NoPhFit)


##########################################################################
# CALCULATE POWER to detect dropped parameter above GIVEN
#  - The simulated variance components and sample size
#  - A level of power (e.g. 80%)
#  - A chosen alpha  (e.g. 0.05)
#--------------------------------------------------------------------------
#  Note: pchisq(q, df) and qchisq(p, df) are R Ch-sq distribution functions

# Generate Chi-Squared difference between Full and alternative Model: non-centrality parameter (lambda)
deltachi	<-mxEval(objective, NoPhFit) - mxEval(objective, CoTACEFit)		
deltachi

# Generate difference in degrees of freedom between Full and alternative Model
deltadf	<-mxCompare(CoTACEFit, NoPhFit)[1,"ep"] - mxCompare(CoTACEFit, NoPhFit)[2,"ep"]		
deltadf

# Set criterion level for alpha
alpha	<-.05

# Specify Departure sample size
n	<- TotN

# Specify desired level of power
tpower <- .80

# Calculate critical value for Chi-square given the calculated DF
(c=qchisq(1-alpha,deltadf))

# power given n (observed power)
(power=1-pchisq(c,df=deltadf,ncp=deltachi))


####################################################
# ESTIMATE REQUIRED NUMBER OF TWIN PAIRS (N*) 
# - for Power chosen as tpower above (assuming same ratios as in simulation) 
#-------------------------------------------------------

ns=seq(100,500000,100)
nsl=length(ns)
powers=rep(0,nsl)
lambda=deltachi
df=deltadf
		for (i in 1:nsl) {
		lambda2=lambda/n*ns[i]
		powers[i]=1-pchisq(c,df,ncp=lambda2)
		}
s1=powers[powers>tpower]
s2=powers[powers<tpower]
(s1=s1[1])
s2=s2[length(s2)]
n1=ns[powers==s1]
n2=ns[powers==s2]

# Fine tuning   
nss=seq(n2,n1,1)
ns2=length(nss)
powers2=rep(0,ns2)
   		for (i in 1:ns2) {
   		lambda2=lambda/n*nss[i]
   		powers2[i]=1-pchisq(c,df,ncp=lambda2)
   		}
s1=powers2[powers2>tpower]
s2=powers2[powers2<tpower]
s1=s1[1]
s2=s2[length(s2)]
n1=nss[powers2==s1]
n2=nss[powers2==s2]

# Output Required number of twin pairs for Power chosen as tpower above
n1

# n of individuals
n4=n1*4
n4


# Sub-model 3: drop C1' (Test significance of Extended Family environmental pathway)
# --------------------------------------------------------------------------------------

NoCpModel	<-mxModel(CoTACEFit, name="NoCp")
NoCpModel	<-omxSetParameters(NoCpModel, labels="cp22", free=FALSE, values=0 )
NoCpFit	<-mxRun(NoCpModel, intervals=F)
NoCpSumm	<-summary (NoCpFit)
NoCpSumm
mxCompare(CoTACEFit, NoCpFit)


##########################################################################
# CALCULATE POWER to detect dropped parameter above GIVEN
#  - The simulated variance components and sample size
#  - A level of power (e.g. 80%)
#  - A chosen alpha  (e.g. 0.05)
#--------------------------------------------------------------------------
#  Note: pchisq(q, df) and qchisq(p, df) are R Ch-sq distribution functions

# Generate Chi-Squared difference between Full and alternative Model: non-centrality parameter (lambda)
deltachi	<-mxEval(objective, NoCpFit) - mxEval(objective, CoTACEFit)		
deltachi

# Generate difference in degrees of freedom between Full and alternative Model
deltadf	<-mxCompare(CoTACEFit, NoCpFit)[1,"ep"] - mxCompare(CoTACEFit, NoCpFit)[2,"ep"]		
deltadf

# Set criterion level for alpha
alpha	<-.05

# Specify Departure sample size
n	<- TotN

# Specify desired level of power
tpower <- .80

# Calculate critical value for Chi-square given the calculated DF
(c=qchisq(1-alpha,deltadf))

# power given n (observed power)
(power=1-pchisq(c,df=deltadf,ncp=deltachi))


####################################################
# ESTIMATE REQUIRED NUMBER OF TWIN PAIRS (N*) 
# - for Power chosen as tpower above (assuming same ratios as in simulation) 
#-------------------------------------------------------

ns=seq(100,500000,100)
nsl=length(ns)
powers=rep(0,nsl)
lambda=deltachi
df=deltadf
		for (i in 1:nsl) {
		lambda2=lambda/n*ns[i]
		powers[i]=1-pchisq(c,df,ncp=lambda2)
		}
s1=powers[powers>tpower]
s2=powers[powers<tpower]
(s1=s1[1])
s2=s2[length(s2)]
n1=ns[powers==s1]
n2=ns[powers==s2]

# Fine tuning   
nss=seq(n2,n1,1)
ns2=length(nss)
powers2=rep(0,ns2)
   		for (i in 1:ns2) {
   		lambda2=lambda/n*nss[i]
   		powers2[i]=1-pchisq(c,df,ncp=lambda2)
   		}
s1=powers2[powers2>tpower]
s2=powers2[powers2<tpower]
s1=s1[1]
s2=s2[length(s2)]
n1=nss[powers2==s1]
n2=nss[powers2==s2]

# Output Required number of twin pairs for Power chosen as tpower above
n1

# n of individuals
n6=n1*6
n6


################################################################################################################################################################################################################


# OpenMx Script for testing the power of the MCoT(inv) model
#-----------------------------------------------------
# This script created for publication:
# McAdams, Hannigan, Eilertsen, Gjerde, Ystrom & Rijsdijk (2018). Behavior Genetics. 
# Contact: tom.mcadams@kcl.ac.uk
# This script simulates a dataset comprising adult twin pairs with 2 children each. 
# NB this script can easily accommodate 3+ children by extending matrices accordingly
# Parent phenotype is invariant across children (see Figure 2 in above publication)
#--------------------------------------------------------------------------------------
 


#---------------------------------------------------

rm(list=ls())
#ls()

require(OpenMx)		
require(psych)


######################################################################
# SIMULATE MZ and DZ Expected Covariance Matrices:
#---------------------------------------------------------------------

# Specify the variance components
# ------------------------------
a1= sqrt(.5); 	A1=a1^2
c1= sqrt(.07); 	C1=c1^2
d1= sqrt(.15); 	D1=d1^2
e1= sqrt(.27); 	E1=e1^2
a2=sqrt(.33);	A2=a2^2
c2=sqrt(.0); 	C2=c2^2	
d2= sqrt(.0); 	D2=d2^2	
cp=sqrt(.07); 	Cp=cp^2	
e2=sqrt(.39);	E2=e2^2

ap= sqrt(.16);	Ap=ap^2
p= 	(.14);	P=p^2			
			


Specs =as.table(c(a1, c1, d1, e1, a2, c2, d2, e2, ap, cp, e2, p ))
names(Specs) = c("a1","c1","d1","e1","a2","c2","e2","d2","ap","cp","p")
Specs
ParentSpec <-as.table(c(A1, C1, D1, E1))
names(ParentSpec) = c("A1","C1","D1","E1")
ParentSpec
ChildSpec <-c(A2, C2, D2, E2, Ap, Cp, P)
names(ChildSpec) = c("A2","C2","D2","E2","Ap","Cp","P")
ChildSpec
CorrSpec <-p
names(CorrSpec) = ("p")
CorrSpec

######################################################################
# Generate Dataset based on above
######################################################################

# Specify sample size and proportion of MZ and DZ pairs
TotN <- 1000	# Total Number of pairs to be simulated
pMZ <- 0.4		# Proportion of MZ pairs
pDZ <- 1-pMZ	# Proportion of DZ pairs

######################################################################
# Data and matrix organisation: Twin1, Twin2, Child 1 of twin1, Child 1 of twin 2, Child 2 of twin1, Child 2 of twin 2

# Matrix specification, based on Figure 2 in above publication 
Vtw		<- A1+C1+D1+E1
MZtw 	<- A1+C1+D1
DZtw	<-.5%x%A1+C1+.25%x%D1

PO		<-p%*%Vtw + 0.5%x%(a1%*%ap) + cp%*%c1
MZav	<-p%x%A1 + p%x%C1 + p%x%D1 + 0.5%x%(a1%x%ap) + cp%x%c1
DZav	<-0.5%x%(p%x%A1) + p%x%C1 + 0.25%x%(p%x%D1) + 0.25%x%(a1%x%ap) + cp%x%c1

Vc		<-A2+C2+D2+Ap+Cp+E2+P%x%Vtw + 2*(0.5%x%(ap%x%a1%x%p)) + 2*(p%x%c1%x%cp)
MZcous	<-0.25%x%A2 + P%x%A1 + P%x%C1 + P%x%D1 + 0.25%x%Ap + 2*(0.5%x%(ap%x%a1%x%p)) + Cp + 2*(p%x%c1%x%cp)
DZcous	<-0.125%x%A2 + 0.5%x%(P%x%A1) + P%x%C1 + 0.25%x%(P%x%D1) + 0.125%x%Ap + 2*(0.25%x%(ap%x%a1%x%p)) + Cp + 2*(p%x%c1%x%cp)
Sibs	<-0.5%x%A2+C2+0.25%x%D2+0.25%x%Ap+P%x%Vtw + 2*(0.5%x%(ap%x%a1%x%p)) + Cp + 2*(p%x%c1%x%cp)

Vtw
Vc
PO

POpropP		<-(p%*%Vtw)/PO
POpropA		<-(0.5%x%(a1%*%ap))/PO
POpropC		<-(cp%*%c1)/PO

POpropP		
POpropA		
POpropC

mzR= as.matrix(rbind(	cbind(Vtw, MZtw, PO, MZav, PO, MZav),	
						cbind(MZtw, Vtw, MZav, PO, MZav, PO ),
						cbind(PO, MZav, Vc, MZcous, Sibs, MZcous),
						cbind(MZav, PO, MZcous, Vc, MZcous, Sibs), 
						cbind(PO, MZav, Sibs, MZcous, Vc, MZcous), 
						cbind(MZav, PO, MZcous, Sibs, MZcous, Vc)	
						) )
mzR
mzraw = as.data.frame(mvrnorm(n=(TotN*pMZ),c(0,0,0,0,0,0), mzR, empirical=T))
names(mzraw) = c("Twin1","Twin2","Child1_1","Child2_1","Child1_2", "Child2_2")
cor(mzraw)
mzraw$zyg = 1
head(mzraw)


dzR= as.matrix(rbind(	cbind(Vtw, DZtw, PO, DZav, PO, DZav),	
						cbind(DZtw, Vtw, DZav, PO, DZav, PO ),
						cbind(PO, DZav, Vc, DZcous, Sibs, DZcous),
						cbind(DZav, PO, DZcous, Vc, DZcous, Sibs), 
						cbind(PO, DZav, Sibs, DZcous, Vc, DZcous), 
						cbind(DZav, PO, DZcous, Sibs, DZcous, Vc)	
						) )
dzR
dzraw = as.data.frame(mvrnorm(n=(TotN*pDZ),c(0,0,0,0,0,0), dzR, empirical=T))
names(dzraw) = c("Twin1","Twin2","Child1_1","Child2_1","Child1_2", "Child2_2")
cor(dzraw)
dzraw$zyg = 2
head(dzraw)


CoT_data <-rbind(mzraw, dzraw)
head(CoT_data)
names(CoT_data)
summary(CoT_data)
str(CoT_data)
describe(CoT_data)


#Check the Distribution
#Histograms
#par(mfrow=c(3,2))
#hist(CoT_data $Twin1); hist(CoT_data $Twin2); hist(CoT_data $Child1_1); hist(CoT_data $Child2_1); hist(CoT_data $Child1_2); hist(CoT_data $Child2_2)

vars		<-c('twin','child')
selVars	<-c('Twin1', 'Twin2', 'Child1_1','Child2_1','Child1_2', 'Child2_2')
useVars	<-c('Twin1', 'Twin2', 'Child1_1','Child2_1','Child1_2', 'Child2_2')

# Select Data for Analysis
mzData <- subset(CoT_data, zyg==1, useVars)
dzData <- subset(CoT_data, zyg==2, useVars)
describe(mzData)
describe(dzData)


##########################################################################################
# ----------------------------------------------------------------------------------------
# ----------------------------------------------------------------------------------------

nv	<- 6		# number of variables for a unit of observation (a twin pair with Children) 
# ----------------------------------------------------------------------------------------


# Specify and Run ACE MCoT-inv model
# -------------------------------------------------------------------------------------------------------

# Matrices 

MeanMZ		<-mxMatrix("Full", 1, nv, free=T, values=0, labels=c("m1","m1","m2","m2","m2","m2"), name="expMeanMZ")
MeanDZ		<-mxMatrix("Full", 1, nv, free=T, values=0, labels=c("m1","m1","m2","m2","m2","m2"), name="expMeanDZ")

# Parent paths		NB - important to fix either C1 or D1 to zero if sample comprises only twins/sibs in parent gen. 
Patha1		<-mxMatrix("Lower", 1, 1, free=T, values=.6, labels="a11", name="a1") 
Pathc1		<-mxMatrix("Lower", 1, 1, free=T, values=.6, labels="c11", name="c1") 
Pathd1		<-mxMatrix("Lower", 1, 1, free=F, values=.0, labels="d11", name="d1") 
Pathe1		<-mxMatrix("Lower", 1, 1, free=T, values=.6, labels="e11", name="e1") 

# Offspring paths
Patha2		<-mxMatrix("Lower", 1, 1, free=T, values=.6, labels="a22", name="a2") 
Pathc2		<-mxMatrix("Lower", 1, 1, free=T, values=.6, labels="c22", name="c2") 
Pathd2		<-mxMatrix("Lower", 1, 1, free=F, values=.0, labels="d22", name="d2") 
Pathap		<-mxMatrix("Lower", 1, 1, free=T, values=.6, labels="ap22", name="ap") 
Pathe2		<-mxMatrix("Lower", 1, 1, free=T, values=.6, labels="e22", name="e2")
Pathcp		<-mxMatrix("Lower", 1, 1, free=T, values=.6, labels="cp22", name="cp") 

# Parent variance components and variance
varA1		<-mxAlgebra( expression=a1 %*% t(a1), name="A1" )
varC1		<-mxAlgebra( expression=c1 %*% t(c1), name="C1" )
varD1		<-mxAlgebra( expression=d1 %*% t(d1), name="D1" )
varE1		<-mxAlgebra( expression=e1 %*% t(e1), name="E1" )
varT1		<-mxAlgebra( expression=A1+C1+D1+E1, name="V1" )
Ident		<-mxMatrix( "Iden", 1, 1, name="I")
Stdev1	<-mxAlgebra( expression=sqrt(V1), name="SD1")

# Child variance components and variance
varA2		<-mxAlgebra( expression=a2 %*% t(a2), name="A2" )
varC2		<-mxAlgebra( expression=c2 %*% t(c2), name="C2" )
varD2		<-mxAlgebra( expression=d2 %*% t(d2), name="D2" )
varAp		<-mxAlgebra( expression=ap %*% t(ap), name="Ap" )
varCp		<-mxAlgebra( expression=cp %*% t(cp), name="Cp" )
varE2		<-mxAlgebra( expression=e2 %*% t(e2), name="E2" )
varT2		<-mxAlgebra( expression=A2+Ap+C2+D2+Cp+E2+P%*%V1+ 2*(0.5%x%(ap%x%a1%x%Ph) + 2*(cp%x%c1%x%Ph)), name="V2" )
Stdev2	<-mxAlgebra( expression=sqrt(V2), name="SD2")

# Phenotypic path
Phen		<-mxMatrix("Full", 1, 1, free=T, values=.01, labels="p11", name="Ph") 
varP		<-mxAlgebra( expression=Ph %*% t(Ph), name="P" )

# Parent-offspring covariance
covPO		<-mxAlgebra( expression= Ph%*%V1 + 0.5%x%(a1%*%ap) + cp%*%c1, name="Cpo" )


# Algebras to put Standardized Parameter Estimates in a Matrix with col and row labels 
estVarsT	<- mxAlgebra( expression=cbind(A1/V1,C1/V1,D1/V1,E1/V1), name="EstT", dimnames=list('Parent', c('a1^2','c1^2','d1^2','e1^2')))
estVarsCh	<- mxAlgebra( expression=cbind(A2/V2,C2/V2,D2/V2,E2/V2,Ap/V2,Cp/V2,P%x%V1/V2), name="EstCh", dimnames=list('Child', c('a2^2', 'c2^2','d2^2','e2^2','ap^2','cp^2','p^2')))
estVarsP	<- mxAlgebra( expression=cbind( (Ph%x%SD1)/SD2 ), name="EstP", dimnames=list('St Causal Path', 'Ph'))

# Calculate Proportion of parent-offspring Covariance attributable to Phenotypic vs Genetic vs extended family environment pathways
POprop		<-mxAlgebra(expression=cbind(((Ph%*%V1)/Cpo), ((0.5%x%(a1%*%ap))/Cpo), (cp%*%c1)/Cpo), name="PropPO", dimnames=list('Proportion of PO:',c('Pheno',"Gene", 'Ext_Fam_Env')))


# Building blocks of the Covariance Model:
# Parent (twin) variance and covariance
covMZp		<-mxAlgebra( expression= rbind( cbind (V1, A1 + C1 + D1), cbind (A1+C1+D1,V1) ),		name="Cmz" )
covDZp		<-mxAlgebra( expression= rbind( cbind (V1, 0.5%x%A1 + C1 + 0.25%x%D1), cbind (0.5%x%A1+C1+0.25%x%D1,V1)),	name="Cdz" )

# Intergenerational covariances - parent-offspring and avuncular
covMZav		<-mxAlgebra( expression= rbind( cbind (Cpo, Ph%x%A1 + Ph%x%C1 + Ph%x%D1 + 0.5%x%(a1%*%ap) + cp%*%c1),
											cbind (Ph%x%A1 + Ph%x%C1 + Ph%x%D1 + 0.5%x%(a1%*%ap) + cp%*%c1, Cpo)),		name="Cmzav" )

covDZav		<-mxAlgebra( expression= rbind( cbind (Cpo, 0.5%x%(Ph%x%A1) + Ph%x%C1 + Ph%x%D1 + 0.25%x%(a1%*%ap)+ cp%*%c1),
											cbind (0.5%x%(Ph%x%A1) + Ph%x%C1 + Ph%x%D1 + 0.25%x%(a1%*%ap)+ cp%*%c1, Cpo)),	name="Cdzav" )

# Child variance and (cousin) covariance
covMZcous	<-mxAlgebra( expression= rbind( cbind (V2, 0.25%x%A2 + P%x%A1 + P%x%C1 +  P%x%D1 + 0.25%x%Ap + 2*(0.5%x%(ap%x%a1%x%Ph)) + Cp + 2*(Ph%x%c1%x%cp) ),
											cbind (0.25%x%A2 + P%x%A1 + P%x%C1 +  P%x%D1 + 0.25%x%Ap + 2*(0.5%x%(ap%x%a1%x%Ph)) + Cp + 2*(Ph%x%c1%x%cp) , V2)),		name="Cmzcous" )

covDZcous	<-mxAlgebra( expression= rbind( cbind (V2, 0.125%x%A2 + 0.5%x%(P%x%A1) + P%x%C1 + 0.25%x%(P%x%D1) + 0.125%x%Ap + 2*(0.25%x%(ap%x%a1%x%Ph)) + Cp + 2*(Ph%x%c1%x%cp) ),
											cbind (0.125%x%A2 + 0.5%x%(P%x%A1) + P%x%C1 + 0.25%x%(P%x%D1) + 0.125%x%Ap + 2*(0.25%x%(ap%x%a1%x%Ph)) + Cp + 2*(Ph%x%c1%x%cp) , V2)),	name="Cdzcous" )

# Sibling and cousin covariance											
covMZsibs		<-mxAlgebra(expression=rbind(cbind(0.5%x%A2 + C2 + 0.25%x%D2 + .25%x%Ap + P%*%V1 + 2*(0.5%x%(ap%x%a1%x%Ph))+ Cp + 2*(Ph%x%c1%x%cp), 0.25%x%A2 + P%x%A1 + P%x%C1 +  P%x%D1 + 0.25%x%Ap + 2*(0.5%x%(ap%x%a1%x%Ph)) + Cp + 2*(Ph%x%c1%x%cp)),
											cbind(0.25%x%A2 + P%x%A1 + P%x%C1 +  P%x%D1 + 0.25%x%Ap + 2*(0.5%x%(ap%x%a1%x%Ph))+ Cp + 2*(Ph%x%c1%x%cp), 0.5%x%A2 + C2 + 0.25%x%D2 + .25%x%Ap + P%*%V1 + 2*(0.5%x%(ap%x%a1%x%Ph))+ Cp + 2*(Ph%x%c1%x%cp))), name="Cmzsibs")		#NB this includes sibs and MZ cousins

covDZsibs		<-mxAlgebra(expression=rbind(cbind(0.5%x%A2 + C2 + 0.25%x%D2 + .25%x%Ap + P%*%V1 + 2*(0.5%x%(ap%x%a1%x%Ph))+ Cp + 2*(Ph%x%c1%x%cp), 0.125%x%A2 + 0.5%x%(P%x%A1) + P%x%C1 + 0.25%x%(P%x%D1) + 0.125%x%Ap + 2*(0.25%x%(ap%x%a1%x%Ph))+ Cp + 2*(Ph%x%c1%x%cp)),
											cbind(0.125%x%A2 + 0.5%x%(P%x%A1) + P%x%C1 + 0.25%x%(P%x%D1) + 0.125%x%Ap + 2*(0.25%x%(ap%x%a1%x%Ph))+ Cp + 2*(Ph%x%c1%x%cp), 0.5%x%A2 + C2 + 0.25%x%D2 + .25%x%Ap + P%*%V1 + 2*(0.5%x%(ap%x%a1%x%Ph))+ Cp + 2*(Ph%x%c1%x%cp))), name="Cdzsibs")			#NB this includes sibs and DZ cousins


# Combine building blocks

CovMZ    	<-mxAlgebra( expression= rbind( cbind(Cmz, Cmzav, Cmzav), cbind(Cmzav, Cmzcous, Cmzsibs), cbind(Cmzav, Cmzsibs, Cmzcous)  ), name="expCovMZ")
CovDZ    	<-mxAlgebra( expression= rbind( cbind(Cdz, Cdzav, Cdzav), cbind(Cdzav, Cdzcous, Cdzsibs), cbind(Cdzav, Cdzsibs, Cdzcous)  ), name="expCovDZ")


# Data objects for Multiple Groups

dataMZ   	<- mxData( observed=mzData, type="raw" )
dataDZ   	<- mxData( observed=dzData, type="raw" )

# Objective objects for Multiple Groups

objMZ		<-mxExpectationNormal( covariance="expCovMZ", means="expMeanMZ",  dimnames=selVars)
objDZ		<-mxExpectationNormal( covariance="expCovDZ", means="expMeanDZ",  dimnames=selVars)
	
fitFunction <- mxFitFunctionML()
	
# Combine Groups	
pars		<- list (Patha1, Pathc1, Pathd1, Pathe1, varA1, varC1, varD1, varE1, varT1, Ident, Stdev1, Patha2, Pathc2, Pathd2, Pathcp, Pathap, Pathe2, varA2, varC2, varD2, varAp, varCp, varE2, varT2, Ident, Stdev2, Phen, varP, covPO, estVarsT,estVarsCh, estVarsP, POprop)
modelMZ	<- mxModel(pars, MeanMZ, covMZp, covMZav, covMZcous, covMZsibs, CovMZ, dataMZ, objMZ, fitFunction, name="MZ")
modelDZ	<- mxModel(pars, MeanDZ, covDZp, covDZav, covDZcous, covDZsibs, CovDZ, dataDZ, objDZ, fitFunction, name="DZ")
minus2ll	<- mxAlgebra( expression=MZ.objective + DZ.objective, name="m2LL" )
obj		<- mxFitFunctionAlgebra( "m2LL" )
Conf		<- mxCI (c ('MZ.EstT[1,1]', 'MZ.EstT[1,2]', 'MZ.EstT[1,3]', 'MZ.EstCh[1,1]', 'MZ.EstCh[1,2]', 'MZ.EstCh[1,3]','MZ.EstCh[1,4]','MZ.EstCh[1,5]','MZ.EstP' ) )
CoTACEModel 	<- mxModel( "CoT", modelMZ, modelDZ, minus2ll, obj, Conf)

#CoTACEFit	<- mxRun(CoTACEModel, intervals=F)		# NB use mxTryHard if warnings are given
CoTACEFit	<- mxTryHard(CoTACEModel, intervals=F)
CoTACESumm 	<- summary(CoTACEFit)
CoTACESumm 

# Generate Saturated Output
#parameterSpecifications(CoTACEFit)
mxCompare(CoTACEFit)

# Specified Variance components
Specs
ParentSpec
ChildSpec
CorrSpec

# Estimated Variance Components coming out of the model
round(CoTACEFit@output$estimate,4)
round(CoTACEFit$MZ$EstT@result,4)
round(CoTACEFit$MZ$EstCh@result,4)
round(CoTACEFit$MZ$EstP@result,4)
round(CoTACEFit$MZ$Cpo@result,4)
round(CoTACEFit$MZ$PropPO@result,4)

# Input vs. Predicted variance/covariance matrices
cov(mzraw)
CoTACEFit$MZ$expCovMZ
cov(dzraw)
CoTACEFit$DZ$expCovDZ


# Sub-model 1: drop ap (Test significance of Genetic Intergenerational Transmission)
# --------------------------------------------------------------------------------------

NoapModel	<-mxModel(CoTACEFit, name="Noap")
NoapModel	<-omxSetParameters(NoapModel, labels="ap22", free=FALSE, values=0 )
NoapFit	<-mxRun(NoapModel, intervals=F)
#NoapFit	<-mxTryHard(NoapModel, intervals=F)
NoapSumm	<-summary (NoapFit)
NoapSumm
mxCompare(CoTACEFit,NoapFit)


##########################################################################
# CALCULATE POWER to detect dropped parameter above GIVEN
#  - The simulated variance components and sample size
#  - A level of power (e.g. 80%)
#  - A chosen alpha  (e.g. 0.05)
#--------------------------------------------------------------------------
#  Note: pchisq(q, df) and qchisq(p, df) are R Ch-sq distribution functions

# Generate Chi-Squared difference between Full and alternative Model: non-centrality parameter (lambda)
deltachi	<-mxEval(objective, NoapFit) - mxEval(objective, CoTACEFit)		
deltachi

# Generate difference in degrees of freedom between Full and alternative Model
deltadf	<-mxCompare(CoTACEFit, NoapFit)[1,"ep"] - mxCompare(CoTACEFit, NoapFit)[2,"ep"]		
deltadf

# Set criterion level for alpha
alpha	<-.05

# Specify Departure sample size
n	<- TotN

# Specify desired level of power
tpower <- .80

# Calculate critical value for Chi-square given the calculated DF
(c=qchisq(1-alpha,deltadf))

# power given n (observed power)
(power=1-pchisq(c,df=deltadf,ncp=deltachi))


####################################################
# ESTIMATE REQUIRED NUMBER OF TWIN PAIRS (N*)
# - for Power chosen as tpower above (assuming same ratios as in simulation) 
#-------------------------------------------------------
ns=seq(100,500000,100)
nsl=length(ns)
powers=rep(0,nsl)
lambda=deltachi
df=deltadf
		for (i in 1:nsl) {
		lambda2=lambda/n*ns[i]
		powers[i]=1-pchisq(c,df,ncp=lambda2)
		}
s1=powers[powers>tpower]
s2=powers[powers<tpower]
(s1=s1[1])
s2=s2[length(s2)]
n1=ns[powers==s1]
n2=ns[powers==s2]

# Fine tuning   
nss=seq(n2,n1,1)
ns2=length(nss)
powers2=rep(0,ns2)
   		for (i in 1:ns2) {
   		lambda2=lambda/n*nss[i]
   		powers2[i]=1-pchisq(c,df,ncp=lambda2)
   		}
s1=powers2[powers2>tpower]
s2=powers2[powers2<tpower]
s1=s1[1]
s2=s2[length(s2)]
n1=nss[powers2==s1]
n2=nss[powers2==s2]

# Output Required number of twin pairs for Power chosen as tpower above
n1

# n of individuals
n6=n1*6
n6


# Sub-model 2: drop p (Test significance of Phenotypic pathway)
# --------------------------------------------------------------------------------------

NoPhModel	<-mxModel(CoTACEFit, name="NoPh")
NoPhModel	<-omxSetParameters(NoPhModel, labels="p11", free=FALSE, values=0 )
NoPhFit	<-mxRun(NoPhModel, intervals=F)
NoPhSumm	<-summary (NoPhFit)
NoPhSumm
mxCompare(CoTACEFit,NoPhFit)


##########################################################################
# CALCULATE POWER to detect dropped parameter above GIVEN
#  - The simulated variance components and sample size
#  - A level of power (e.g. 80%)
#  - A chosen alpha  (e.g. 0.05)
#--------------------------------------------------------------------------
#  Note: pchisq(q, df) and qchisq(p, df) are R Ch-sq distribution functions

# Generate Chi-Squared difference between Full and alternative Model: non-centrality parameter (lambda)
deltachi	<-mxEval(objective, NoPhFit) - mxEval(objective, CoTACEFit)		
deltachi

# Generate difference in degrees of freedom between Full and alternative Model
deltadf	<-mxCompare(CoTACEFit, NoPhFit)[1,"ep"] - mxCompare(CoTACEFit, NoPhFit)[2,"ep"]		
deltadf

# Set criterion level for alpha
alpha	<-.05

# Specify Departure sample size
n	<- TotN

# Specify desired level of power
tpower <- .80

# Calculate critical value for Chi-square given the calculated DF
(c=qchisq(1-alpha,deltadf))

# power given n (observed power)
(power=1-pchisq(c,df=deltadf,ncp=deltachi))


####################################################
# ESTIMATE REQUIRED NUMBER OF TWIN PAIRS (N*) 
# - for Power chosen as tpower above (assuming same ratios as in simulation) 
#-------------------------------------------------------

ns=seq(100,500000,100)
nsl=length(ns)
powers=rep(0,nsl)
lambda=deltachi
df=deltadf
		for (i in 1:nsl) {
		lambda2=lambda/n*ns[i]
		powers[i]=1-pchisq(c,df,ncp=lambda2)
		}
s1=powers[powers>tpower]
s2=powers[powers<tpower]
(s1=s1[1])
s2=s2[length(s2)]
n1=ns[powers==s1]
n2=ns[powers==s2]

# Fine tuning   
nss=seq(n2,n1,1)
ns2=length(nss)
powers2=rep(0,ns2)
   		for (i in 1:ns2) {
   		lambda2=lambda/n*nss[i]
   		powers2[i]=1-pchisq(c,df,ncp=lambda2)
   		}
s1=powers2[powers2>tpower]
s2=powers2[powers2<tpower]
s1=s1[1]
s2=s2[length(s2)]
n1=nss[powers2==s1]
n2=nss[powers2==s2]

# Output Required number of twin pairs for Power chosen as tpower above
n1

# n of individuals
n6=n1*6
n6


# Sub-model 3: drop C1' (Test significance of Extended Family environmental pathway)
# --------------------------------------------------------------------------------------

NoCpModel	<-mxModel(CoTACEFit, name="NoCp")
NoCpModel	<-omxSetParameters(NoCpModel, labels="cp22", free=FALSE, values=0 )
NoCpFit	<-mxRun(NoCpModel, intervals=F)
NoCpSumm	<-summary (NoCpFit)
NoCpSumm
mxCompare(CoTACEFit, NoCpFit)


##########################################################################
# CALCULATE POWER to detect dropped parameter above GIVEN
#  - The simulated variance components and sample size
#  - A level of power (e.g. 80%)
#  - A chosen alpha  (e.g. 0.05)
#--------------------------------------------------------------------------
#  Note: pchisq(q, df) and qchisq(p, df) are R Ch-sq distribution functions

# Generate Chi-Squared difference between Full and alternative Model: non-centrality parameter (lambda)
deltachi	<-mxEval(objective, NoCpFit) - mxEval(objective, CoTACEFit)		
deltachi

# Generate difference in degrees of freedom between Full and alternative Model
deltadf	<-mxCompare(CoTACEFit, NoCpFit)[1,"ep"] - mxCompare(CoTACEFit, NoCpFit)[2,"ep"]		
deltadf

# Set criterion level for alpha
alpha	<-.05

# Specify Departure sample size
n	<- TotN

# Specify desired level of power
tpower <- .80

# Calculate critical value for Chi-square given the calculated DF
(c=qchisq(1-alpha,deltadf))

# power given n (observed power)
(power=1-pchisq(c,df=deltadf,ncp=deltachi))


####################################################
# ESTIMATE REQUIRED NUMBER OF TWIN PAIRS (N*) 
# - for Power chosen as tpower above (assuming same ratios as in simulation) 
#-------------------------------------------------------

ns=seq(100,500000,100)
nsl=length(ns)
powers=rep(0,nsl)
lambda=deltachi
df=deltadf
		for (i in 1:nsl) {
		lambda2=lambda/n*ns[i]
		powers[i]=1-pchisq(c,df,ncp=lambda2)
		}
s1=powers[powers>tpower]
s2=powers[powers<tpower]
(s1=s1[1])
s2=s2[length(s2)]
n1=ns[powers==s1]
n2=ns[powers==s2]

# Fine tuning   
nss=seq(n2,n1,1)
ns2=length(nss)
powers2=rep(0,ns2)
   		for (i in 1:ns2) {
   		lambda2=lambda/n*nss[i]
   		powers2[i]=1-pchisq(c,df,ncp=lambda2)
   		}
s1=powers2[powers2>tpower]
s2=powers2[powers2<tpower]
s1=s1[1]
s2=s2[length(s2)]
n1=nss[powers2==s1]
n2=nss[powers2==s2]

# Output Required number of twin pairs for Power chosen as tpower above
n1

# n of individuals
n6=n1*6
n6


################################################################################################################################################################################################################


# OpenMx Script for testing the power of the MCoT(var) model
#-----------------------------------------------------
# This script created for publication:
# McAdams, Hannigan, Eilertsen, Gjerde, Ystrom & Rijsdijk (2018). Behavior Genetics. 
# Contact: tom.mcadams@kcl.ac.uk
# This script simulates a dataset comprising adult twin pairs with 2 children each. 
# NB this script can easily accommodate 3+ children by extending matrices accordingly.
# Parent phenotype is variant across children (see Figure 3 in above publication)
#--------------------------------------------------------------------------------------
 


#---------------------------------------------------

rm(list=ls())
#ls()

require(OpenMx)		
require(psych)


######################################################################
# SIMULATE MZ and DZ Expected Covariance Matrices:
#---------------------------------------------------------------------

# Specify the variance components
# ------------------------------
# ------------------------------
a1= sqrt(.5); 	A1=a1^2
c1= sqrt(.07); 	C1=c1^2
d1= sqrt(.15); 	D1=d1^2
e1= sqrt(.27); 	E1=e1^2
a2=sqrt(.33);	A2=a2^2
c2=sqrt(.0); 	C2=c2^2	
d2= sqrt(.0); 	D2=d2^2	
cp=sqrt(.07); 	Cp=cp^2	
e2=sqrt(.39);	E2=e2^2

ap= sqrt(.16);	Ap=ap^2
p= 	(.14);	P=p^2					

rE=.9


Specs =as.table(c(a1, c1, d1, e1, a2, c2, d2, e2, ap, cp, e2, p ))
names(Specs) = c("a1","c1","d1","e1","a2","c2","e2","d2","ap","cp","p")
Specs
ParentSpec <-as.table(c(A1, C1, D1, E1))
names(ParentSpec) = c("A1","C1","D1","E1")
ParentSpec
ChildSpec <-c(A2, C2, D2, E2, Ap, Cp, P)
names(ChildSpec) = c("A2","C2","D2","E2","Ap","Cp","P")
ChildSpec
CorrSpec <-p
names(CorrSpec) = ("p")
CorrSpec

######################################################################
# Generate Dataset based on above
######################################################################

# Specify sample size and proportion of MZ and DZ pairs
TotN <- 1000	# Total Number of pairs to be simulated
pMZ <- 0.4		# Proportion of MZ pairs
pDZ <- 1-pMZ	# Proportion of DZ pairs

######################################################################
# Data and matrix organisation: Twin1 parenting of child 1, Twin1 parenting of child 2, Twin2 parenting of child 1, Twin2 parenting of child 2, Child 1 of twin1, Child 2 of twin1, Child 1 of twin 2, Child 2 of twin2


Vtw		<- A1+C1+D1+E1
MZtw 	<- A1+C1+D1
DZtw	<-.5%x%A1+C1+.25%x%D1
wthnP	<- A1+C1+D1 + rE%x%E1	

PO		<-p%*%Vtw + 0.5%x%(a1%*%ap) + cp%*%c1
MZav	<-p%x%A1 + p%x%C1 + p%x%D1 + 0.5%x%(a1%x%ap) + cp%x%c1
DZav	<-0.5%x%(p%x%A1) + p%x%C1 + 0.25%x%(p%x%D1) + 0.25%x%(a1%x%ap) + cp%x%c1

Vc		<-A2+C2+D2+Ap+Cp+E2+P%x%Vtw + 2*(0.5%x%(ap%x%a1%x%p)) + 2*(p%x%c1%x%cp)
MZcous	<-0.25%x%A2 + P%x%A1 + P%x%C1 + P%x%D1 + 0.25%x%Ap + 2*(0.5%x%(ap%x%a1%x%p)) + Cp + 2*(p%x%c1%x%cp)
DZcous	<-0.125%x%A2 + 0.5%x%(P%x%A1) + P%x%C1 + 0.25%x%(P%x%D1) + 0.125%x%Ap + 2*(0.25%x%(ap%x%a1%x%p)) + Cp + 2*(p%x%c1%x%cp)
Sibs	<-0.5%x%A2 + C2 + 0.25%x%D2 + P%x%A1 + P%x%C1 + P%x%D1 +rE%x%(P%x%E1) + 0.25%x%Ap + 2*(0.5%x%(ap%x%a1%x%p)) + Cp + 2*(p%x%c1%x%cp)
POsib	<-p%x%A1 + p%x%C1 + p%x%D1 + rE%x%p%x%E1 + 0.5%x%(a1%x%ap) + cp%x%c1 		#correlation between e.g. parenting of child 1 and outcome of child 2


Vtw
Vc
PO

POpropP		<-(p%*%Vtw)/PO
POpropA		<-(0.5%x%(a1%*%ap))/PO
POpropC		<-(cp%*%c1)/PO

POpropP		
POpropA		
POpropC


mzR= as.matrix(rbind(	cbind(	Vtw, wthnP, MZtw, MZtw, PO, POsib, MZav, MZav),	
						cbind(wthnP, Vtw, MZtw, MZtw, POsib, PO, MZav, MZav),
						cbind(MZtw, MZtw, Vtw, wthnP, MZav, MZav, PO, POsib),
						cbind(MZtw, MZtw, wthnP, Vtw, MZav, MZav, POsib, PO), 
						cbind(PO, POsib, MZav, MZav, Vc, Sibs, MZcous, MZcous), 
						cbind(POsib, PO, MZav, MZav, Sibs, Vc, MZcous, MZcous),
						cbind(MZav, MZav, PO, POsib, MZcous, MZcous, Vc, Sibs),
						cbind(MZav, MZav, POsib, PO, MZcous, MZcous, Sibs, Vc)
						) )


mzR
mzraw = as.data.frame(mvrnorm(n=(TotN*pMZ),c(0,0,0,0,0,0,0,0), mzR, empirical=T))
names(mzraw) = c("Twin1_C1","Twin1_C2","Twin2_C1","Twin2_C2","Child1_T1","Child2_T1","Child1_T2","Child2_T2")
cor(mzraw)
mzraw$zyg = 1
head(mzraw)


dzR= as.matrix(rbind(	cbind(Vtw, wthnP, DZtw, DZtw, PO, POsib, DZav, DZav),	
						cbind(wthnP, Vtw, DZtw, DZtw, POsib, PO, DZav, DZav),
						cbind(DZtw, DZtw, Vtw, wthnP, DZav, DZav, PO, POsib),
						cbind(DZtw, DZtw, wthnP, Vtw, DZav, DZav, POsib, PO), 
						cbind(PO, POsib, DZav, DZav, Vc, Sibs, DZcous, DZcous), 
						cbind(POsib, PO, DZav, DZav, Sibs, Vc, DZcous, DZcous),
						cbind(DZav, DZav, PO, POsib, DZcous, DZcous, Vc, Sibs),
						cbind(DZav, DZav, POsib, PO, DZcous, DZcous, Sibs, Vc)
						) )
dzR
dzraw = as.data.frame(mvrnorm(n=(TotN*pDZ),c(0,0,0,0,0,0,0,0), dzR, empirical=T))
names(dzraw) = c("Twin1_C1","Twin1_C2","Twin2_C1","Twin2_C2","Child1_T1","Child2_T1","Child1_T2","Child2_T2")
cor(dzraw)
dzraw$zyg = 2
head(dzraw)


CoT_data <-rbind(mzraw, dzraw)
head(CoT_data)
names(CoT_data)
summary(CoT_data)
str(CoT_data)
describe(CoT_data)


#Check the Distribution
#Histograms
#par(mfrow=c(4,2))
#hist(CoT_data $Twin1_C1); hist(CoT_data $Twin1_C2); hist(CoT_data $Twin2_C1); hist(CoT_data $Twin2_C2); hist(CoT_data $Child1_T1); hist(CoT_data $Child2_T1); hist(CoT_data $Child1_T2);  hist(CoT_data $Child2_T2)

vars		<-c('twin','child')
selVars	<-c('Twin1_C1', 'Twin1_C2', 'Twin2_C1', 'Twin2_C2', 'Child1_T1','Child2_T1','Child1_T2','Child2_T2')
useVars	<-c('Twin1_C1', 'Twin1_C2', 'Twin2_C1', 'Twin2_C2', 'Child1_T1','Child2_T1','Child1_T2','Child2_T2')

# Select Data for Analysis
mzData <- subset(CoT_data, zyg==1, useVars)
dzData <- subset(CoT_data, zyg==2, useVars)
describe(mzData)
describe(dzData)


##########################################################################################
# ----------------------------------------------------------------------------------------
# ----------------------------------------------------------------------------------------
nv	<- 8		# number of variables for a unit of observation (a twin pair with Children) 


# ----------------------------------------------------------------------------------------


# Specify and Run ACE MCoT-var model
# -------------------------------------------------------------------------------------------------------

# Matrices 

MeanMZ		<-mxMatrix("Full", 1, nv, free=T, values=0, labels=c("m1","m1","m1","m1","m2","m2","m2","m2"), name="expMeanMZ")
MeanDZ		<-mxMatrix("Full", 1, nv, free=T, values=0, labels=c("m1","m1","m1","m1","m2","m2","m2","m2"), name="expMeanDZ")

# Parent paths		NB - important to fix either C1 or D1 to zero if sample comprises only twins/sibs in parent gen. 
Patha1		<-mxMatrix("Lower", 1, 1, free=T, values=.6, labels="a11", name="a1") 
Pathc1		<-mxMatrix("Lower", 1, 1, free=T, values=.6, labels="c11", name="c1") 
Pathd1		<-mxMatrix("Lower", 1, 1, free=F, values=.0, labels="d11", name="d1") 
Pathe1		<-mxMatrix("Lower", 1, 1, free=T, values=.6, labels="e11", name="e1") 
cor_e1		<-mxMatrix("Lower", 1, 1, free=T, values=.6, labels="rewp", name="rE") 	# within-person E correlation

# Offspring paths
Patha2		<-mxMatrix("Lower", 1, 1, free=T, values=.6, labels="a22", name="a2") 
Pathc2		<-mxMatrix("Lower", 1, 1, free=T, values=.6, labels="c22", name="c2") 
Pathd2		<-mxMatrix("Lower", 1, 1, free=F, values=.0, labels="d22", name="d2") 
Pathap		<-mxMatrix("Lower", 1, 1, free=T, values=.6, labels="ap22", name="ap") 
Pathe2		<-mxMatrix("Lower", 1, 1, free=T, values=.6, labels="e22", name="e2")
Pathcp		<-mxMatrix("Lower", 1, 1, free=T, values=.6, labels="cp22", name="cp") 


# Parent variance components and variance
varA1		<-mxAlgebra( expression=a1 %*% t(a1), name="A1" )
varC1		<-mxAlgebra( expression=c1 %*% t(c1), name="C1" )
varD1		<-mxAlgebra( expression=d1 %*% t(d1), name="D1" )
varE1		<-mxAlgebra( expression=e1 %*% t(e1), name="E1" )
varT1		<-mxAlgebra( expression=A1+C1+D1+E1, name="V1" )
Ident		<-mxMatrix( "Iden", 1, 1, name="I")
Stdev1	<-mxAlgebra( expression=sqrt(V1), name="SD1")

# Child variance components and variance
varA2		<-mxAlgebra( expression=a2 %*% t(a2), name="A2" )
varC2		<-mxAlgebra( expression=c2 %*% t(c2), name="C2" )
varD2		<-mxAlgebra( expression=d2 %*% t(d2), name="D2" )
varAp		<-mxAlgebra( expression=ap %*% t(ap), name="Ap" )
varCp		<-mxAlgebra( expression=cp %*% t(cp), name="Cp" )
varE2		<-mxAlgebra( expression=e2 %*% t(e2), name="E2" )
varT2		<-mxAlgebra( expression=A2+C2+D2+Ap+Cp+E2+P%*%V1+ 2*(0.5%x%(ap%x%a1%x%Ph) + 2*(cp%x%c1%x%Ph)), name="V2" )
Stdev2	<-mxAlgebra( expression=sqrt(V2), name="SD2")

# Phenotypic path
Phen		<-mxMatrix("Full", 1, 1, free=T, values=.2, labels="p11", name="Ph") 
varP		<-mxAlgebra( expression=Ph %*% t(Ph), name="P" )

# Parent-offspring covariance
COVPO		<-mxAlgebra( expression= Ph%*%V1 + 0.5%x%(a1%*%ap) + cp%*%c1, name="CPO" )

# Algebras to put Standardized Parameter Estimates in a Matrix with col and row labels 
estVarsT	<- mxAlgebra( expression=cbind(A1/V1,C1/V1,D1/V1,E1/V1), name="EstT", dimnames=list('Parent', c('a1^2','c1^2','d1^2','e1^2')))
estVarsCh	<- mxAlgebra( expression=cbind(A2/V2,C2/V2,D2/V2,E2/V2,Ap/V2,Cp/V2,P%x%V1/V2), name="EstCh", dimnames=list('Child', c('a2^2', 'c2^2','d2^2','e2^2','ap^2','cp^2','p^2')))
estVarsP	<- mxAlgebra( expression=cbind( (Ph%x%SD1)/SD2 ), name="EstP", dimnames=list('St Causal Path', 'Ph'))

# Calculate Proportion of parent-offspring Covariance attributable to Phenotypic vs Genetic vs extended family environment pathways
POprop		<-mxAlgebra(expression=cbind(((Ph%*%V1)/CPO), ((0.5%x%(a1%*%ap))/CPO), (cp%*%c1)/CPO), name="PropPO", dimnames=list('Proportion of PO:',c('Pheno',"Gene", 'Ext_Fam_Env')))

# Combine building blocks of the Covariance Model:
# Parent (twin) variance and covariance
covWP		<-mxAlgebra( expression= rbind( cbind (V1, A1 + C1 + D1 + rE%x%E1), cbind (A1 + C1 + D1 + rE%x%E1,V1) ),		name="wthP" )
covMZp		<-mxAlgebra( expression= rbind( cbind (A1 + C1 + D1, A1 + C1 + D1), cbind (A1 + C1 + D1, A1 + C1 + D1) ),		name="Cmz" )
covDZp		<-mxAlgebra( expression= rbind( cbind (0.5%x%A1 + C1 + 0.25%x%D1, 0.5%x%A1 + C1 + 0.25%x%D1), cbind (0.5%x%A1 + C1 + 0.25%x%D1, 0.5%x%A1 + C1 + 0.25%x%D1)),	name="Cdz" )

# Intergenerational covariances - parent-offspring 
covPO		<-mxAlgebra( expression= rbind( cbind (CPO, Ph%x%A1 + Ph%x%C1 + Ph%x%D1 + 0.5%x%(a1%*%ap) + rE%x%Ph%x%E1 + cp%*%c1),
											cbind (Ph%x%A1 + Ph%x%C1 + Ph%x%D1 + 0.5%x%(a1%*%ap) + rE%x%Ph%x%E1 + cp%*%c1, CPO)),		name="Cpo" )

# Intergenerational covariances - avuncular
covMZav		<-mxAlgebra( expression= rbind( cbind (Ph%x%A1 + Ph%x%C1 + Ph%x%D1 + 0.5%x%(a1%*%ap) + cp%*%c1, Ph%x%A1 + Ph%x%C1 + Ph%x%D1 + 0.5%x%(a1%*%ap) + cp%*%c1 ),
											cbind (Ph%x%A1 + Ph%x%C1 + Ph%x%D1 + 0.5%x%(a1%*%ap) + cp%*%c1, Ph%x%A1 + Ph%x%C1 + Ph%x%D1 + 0.5%x%(a1%*%ap) + cp%*%c1 )),		name="Cmzav" )
																						
covDZav		<-mxAlgebra( expression= rbind( cbind (0.5%x%(Ph%x%A1) + Ph%x%C1 + 0.25%x%(Ph%x%D1) + 0.25%x%(a1%*%ap) + cp%*%c1, 0.5%x%(Ph%x%A1) + Ph%x%C1 + 0.25%x%(Ph%x%D1) + 0.25%x%(a1%*%ap) + cp%*%c1),
											cbind (0.5%x%(Ph%x%A1) + Ph%x%C1 +  0.25%x%(Ph%x%D1) + 0.25%x%(a1%*%ap) + cp%*%c1, 0.5%x%(Ph%x%A1) + Ph%x%C1 + 0.25%x%(Ph%x%D1) + 0.25%x%(a1%*%ap)  + cp%*%c1)),		name="Cdzav" )

# Child variance and sibling covariance
covSibs	<-mxAlgebra( expression= rbind( cbind (V2, 0.5%x%A2 + C2 + 0.25%x%D2 + P%x%A1 + P%x%C1 + P%x%D1 + rE%x%(P%x%E1) + 0.25%x%Ap + 2*(0.5%x%(ap%x%a1%x%Ph)) + Cp + 2*(Ph%x%c1%x%cp)),
										cbind (0.5%x%A2 + C2 + 0.25%x%D2 + P%x%A1 + P%x%C1 + P%x%D1 + rE%x%(P%x%E1)+ 0.25%x%Ap + 2*(0.5%x%(ap%x%a1%x%Ph)) + Cp + 2*(Ph%x%c1%x%cp), V2)),		name="Csibs" )		

# Cousin covariances
covMZcous	<-mxAlgebra( expression= rbind( cbind (0.25%x%A2 + P%x%A1 + P%x%C1 + P%x%D1 + 0.25%x%Ap + 2*(0.5%x%(ap%x%a1%x%Ph))+ Cp + 2*(Ph%x%c1%x%cp), 0.25%x%A2 + P%x%A1 + P%x%C1 + P%x%D1 + 0.25%x%Ap + 2*(0.5%x%(ap%x%a1%x%Ph))+ Cp + 2*(Ph%x%c1%x%cp)),
											cbind (0.25%x%A2 + P%x%A1 + P%x%C1 + P%x%D1 + 0.25%x%Ap + 2*(0.5%x%(ap%x%a1%x%Ph))+ Cp + 2*(Ph%x%c1%x%cp), 0.25%x%A2 + P%x%A1 + P%x%C1 + P%x%D1 + 0.25%x%Ap + 2*(0.5%x%(ap%x%a1%x%Ph))+ Cp + 2*(Ph%x%c1%x%cp))),		name="Cmzcous" )	

covDZcous	<-mxAlgebra( expression= rbind( cbind (0.125%x%A2 + 0.5%x%(P%x%A1) + P%x%C1 +  0.25%x%(P%x%D1) + 0.125%x%Ap + 2*(0.25%x%(ap%x%a1%x%Ph))+ Cp + 2*(Ph%x%c1%x%cp), 0.125%x%A2 + 0.5%x%(P%x%A1) + P%x%C1 +  0.25%x%(P%x%D1) + 0.125%x%Ap + 2*(0.25%x%(ap%x%a1%x%Ph))+ Cp + 2*(Ph%x%c1%x%cp)),
											cbind (0.125%x%A2 + 0.5%x%(P%x%A1) + P%x%C1 +  0.25%x%(P%x%D1) + 0.125%x%Ap + 2*(0.25%x%(ap%x%a1%x%Ph))+ Cp + 2*(Ph%x%c1%x%cp), 0.125%x%A2 + 0.5%x%(P%x%A1) + P%x%C1 +  0.25%x%(P%x%D1) + 0.125%x%Ap + 2*(0.25%x%(ap%x%a1%x%Ph))+ Cp + 2*(Ph%x%c1%x%cp))),	name="Cdzcous" )
											

# Combine building blocks into matrices: 
CovMZ    	<-mxAlgebra( expression= rbind( cbind(wthP, Cmz, Cpo, Cmzav), cbind(Cmz, wthP, Cmzav, Cpo), cbind(Cpo, Cmzav, Csibs, Cmzcous), cbind(Cmzav, Cpo, Cmzcous, Csibs)  ), name="expCovMZ")
CovDZ    	<-mxAlgebra( expression= rbind( cbind(wthP, Cdz, Cpo, Cdzav), cbind(Cdz, wthP, Cdzav, Cpo), cbind(Cpo, Cdzav, Csibs, Cdzcous), cbind(Cdzav, Cpo, Cdzcous, Csibs)  ), name="expCovDZ")


# Data objects for Multiple Groups

dataMZ   	<- mxData( observed=mzData, type="raw" )
dataDZ   	<- mxData( observed=dzData, type="raw" )

# Objective objects for Multiple Groups
objMZ		<-mxExpectationNormal( covariance="expCovMZ", means="expMeanMZ",  dimnames=selVars)
objDZ		<-mxExpectationNormal( covariance="expCovDZ", means="expMeanDZ",  dimnames=selVars)

fitFunction <- mxFitFunctionML()

# Combine Groups	
pars		<- list (Patha1, Pathc1, Pathd1, Pathe1, cor_e1, varA1, varC1, varD1, varE1, varT1, Ident, Stdev1, Patha2, Pathc2, Pathd2, Pathap, Pathcp, Pathe2, varA2, varC2, varD2, varAp, varE2, varT2, Ident, Stdev2, Phen, varP, varCp, COVPO, estVarsT, estVarsCh, estVarsP, POprop)
modelMZ	<- mxModel(pars, MeanMZ, covWP, covPO, covSibs, covMZp, covMZav, covMZcous, CovMZ, dataMZ, objMZ, fitFunction, name="MZ")
modelDZ	<- mxModel(pars, MeanDZ, covWP, covPO, covSibs, covDZp, covDZav, covDZcous, CovDZ, dataDZ, objDZ, fitFunction, name="DZ")
minus2ll	<- mxAlgebra( expression=MZ.objective + DZ.objective, name="m2LL" )
obj		<- mxFitFunctionAlgebra( "m2LL" )
Conf		<- mxCI (c ('MZ.EstT[1,1]', 'MZ.EstT[1,2]', 'MZ.EstT[1,3]',  'MZ.EstT[1,4]', 'MZ.EstCh[1,1]', 'MZ.EstCh[1,2]', 'MZ.EstCh[1,3]','MZ.EstCh[1,4]','MZ.EstCh[1,5]','MZ.EstCh[1,6]','MZ.EstP' ) )
CoTACEModel 	<- mxModel( "CoT", modelMZ, modelDZ, minus2ll, obj, Conf)

#CoTACEFit	<- mxRun(CoTACEModel, intervals=F)
CoTACEFit	<- mxTryHard(CoTACEModel, intervals=F)
CoTACESumm 	<- summary(CoTACEFit)


# Generate Saturated Output
#parameterSpecifications(CoTACEFit)
mxCompare(CoTACEFit)

# Specified Variance components
Specs
ParentSpec
ChildSpec
CorrSpec

# Estimated Variance Components coming out of the model
round(CoTACEFit@output$estimate,4)
round(CoTACEFit$MZ$EstT@result,4)
round(CoTACEFit$MZ$EstCh@result,4)
round(CoTACEFit$MZ$EstP@result,4)
round(CoTACEFit$MZ$CPO@result,4)
round(CoTACEFit$MZ$PropPO@result,4)

# Input vs. Predicted variance/covariance matrices
cov(mzraw)
CoTACEFit$MZ$expCovMZ
cov(dzraw)
CoTACEFit$DZ$expCovDZ


# Sub-model 1: drop ap (Test significance of Genetic Intergenerational Transmission)
# --------------------------------------------------------------------------------------

NoapModel	<-mxModel(CoTACEFit, name="Noap")
NoapModel	<-omxSetParameters(NoapModel, labels="ap22", free=FALSE, values=0 )
NoapFit	<-mxRun(NoapModel, intervals=F)
#NoapFit	<-mxTryHard(NoapModel, intervals=F)
NoapSumm	<-summary (NoapFit)
NoapSumm
mxCompare(CoTACEFit,NoapFit)


##########################################################################
# CALCULATE POWER to detect dropped parameter above GIVEN
#  - The simulated variance components and sample size
#  - A level of power (e.g. 80%)
#  - A chosen alpha  (e.g. 0.05)
#--------------------------------------------------------------------------
#  Note: pchisq(q, df) and qchisq(p, df) are R Ch-sq distribution functions

# Generate Chi-Squared difference between Full and alternative Model: non-centrality parameter (lambda)
deltachi	<-mxEval(objective, NoapFit) - mxEval(objective, CoTACEFit)		
deltachi

# Generate difference in degrees of freedom between Full and alternative Model
deltadf	<-mxCompare(CoTACEFit, NoapFit)[1,"ep"] - mxCompare(CoTACEFit, NoapFit)[2,"ep"]		
deltadf

# Set criterion level for alpha
alpha	<-.05

# Specify Departure sample size
n	<- TotN

# Specify desired level of power
tpower <- .80

# Calculate critical value for Chi-square given the calculated DF
(c=qchisq(1-alpha,deltadf))

# power given n (observed power)
(power=1-pchisq(c,df=deltadf,ncp=deltachi))


####################################################
# ESTIMATE REQUIRED NUMBER OF TWIN PAIRS (N*)
# - for Power chosen as tpower above (assuming same ratios as in simulation) 
#-------------------------------------------------------
ns=seq(100,500000,100)
nsl=length(ns)
powers=rep(0,nsl)
lambda=deltachi
df=deltadf
		for (i in 1:nsl) {
		lambda2=lambda/n*ns[i]
		powers[i]=1-pchisq(c,df,ncp=lambda2)
		}
s1=powers[powers>tpower]
s2=powers[powers<tpower]
(s1=s1[1])
s2=s2[length(s2)]
n1=ns[powers==s1]
n2=ns[powers==s2]

# Fine tuning   
nss=seq(n2,n1,1)
ns2=length(nss)
powers2=rep(0,ns2)
   		for (i in 1:ns2) {
   		lambda2=lambda/n*nss[i]
   		powers2[i]=1-pchisq(c,df,ncp=lambda2)
   		}
s1=powers2[powers2>tpower]
s2=powers2[powers2<tpower]
s1=s1[1]
s2=s2[length(s2)]
n1=nss[powers2==s1]
n2=nss[powers2==s2]

# Output Required number of twin pairs for Power chosen as tpower above
n1

# n of individuals
n6=n1*6
n6


# Sub-model 2: drop p (Test significance of Phenotypic pathway)
# --------------------------------------------------------------------------------------

NoPhModel	<-mxModel(CoTACEFit, name="NoPh")
NoPhModel	<-omxSetParameters(NoPhModel, labels="p11", free=FALSE, values=0 )
NoPhFit	<-mxRun(NoPhModel, intervals=F)
NoPhSumm	<-summary (NoPhFit)
NoPhSumm
mxCompare(CoTACEFit,NoPhFit)


##########################################################################
# CALCULATE POWER to detect dropped parameter above GIVEN
#  - The simulated variance components and sample size
#  - A level of power (e.g. 80%)
#  - A chosen alpha  (e.g. 0.05)
#--------------------------------------------------------------------------
#  Note: pchisq(q, df) and qchisq(p, df) are R Ch-sq distribution functions

# Generate Chi-Squared difference between Full and alternative Model: non-centrality parameter (lambda)
deltachi	<-mxEval(objective, NoPhFit) - mxEval(objective, CoTACEFit)		
deltachi

# Generate difference in degrees of freedom between Full and alternative Model
deltadf	<-mxCompare(CoTACEFit, NoPhFit)[1,"ep"] - mxCompare(CoTACEFit, NoPhFit)[2,"ep"]		
deltadf

# Set criterion level for alpha
alpha	<-.05

# Specify Departure sample size
n	<- TotN

# Specify desired level of power
tpower <- .80

# Calculate critical value for Chi-square given the calculated DF
(c=qchisq(1-alpha,deltadf))

# power given n (observed power)
(power=1-pchisq(c,df=deltadf,ncp=deltachi))


####################################################
# ESTIMATE REQUIRED NUMBER OF TWIN PAIRS (N*) 
# - for Power chosen as tpower above (assuming same ratios as in simulation) 
#-------------------------------------------------------

ns=seq(100,500000,100)
nsl=length(ns)
powers=rep(0,nsl)
lambda=deltachi
df=deltadf
		for (i in 1:nsl) {
		lambda2=lambda/n*ns[i]
		powers[i]=1-pchisq(c,df,ncp=lambda2)
		}
s1=powers[powers>tpower]
s2=powers[powers<tpower]
(s1=s1[1])
s2=s2[length(s2)]
n1=ns[powers==s1]
n2=ns[powers==s2]

# Fine tuning   
nss=seq(n2,n1,1)
ns2=length(nss)
powers2=rep(0,ns2)
   		for (i in 1:ns2) {
   		lambda2=lambda/n*nss[i]
   		powers2[i]=1-pchisq(c,df,ncp=lambda2)
   		}
s1=powers2[powers2>tpower]
s2=powers2[powers2<tpower]
s1=s1[1]
s2=s2[length(s2)]
n1=nss[powers2==s1]
n2=nss[powers2==s2]

# Output Required number of twin pairs for Power chosen as tpower above
n1

# n of individuals
n6=n1*6
n6


# Sub-model 3: drop C1' (Test significance of Extended Family environmental pathway)
# --------------------------------------------------------------------------------------

NoCpModel	<-mxModel(CoTACEFit, name="NoCp")
NoCpModel	<-omxSetParameters(NoCpModel, labels="cp22", free=FALSE, values=0 )
NoCpFit	<-mxRun(NoCpModel, intervals=F)
NoCpSumm	<-summary (NoCpFit)
NoCpSumm
mxCompare(CoTACEFit, NoCpFit)


##########################################################################
# CALCULATE POWER to detect dropped parameter above GIVEN
#  - The simulated variance components and sample size
#  - A level of power (e.g. 80%)
#  - A chosen alpha  (e.g. 0.05)
#--------------------------------------------------------------------------
#  Note: pchisq(q, df) and qchisq(p, df) are R Ch-sq distribution functions

# Generate Chi-Squared difference between Full and alternative Model: non-centrality parameter (lambda)
deltachi	<-mxEval(objective, NoCpFit) - mxEval(objective, CoTACEFit)		
deltachi

# Generate difference in degrees of freedom between Full and alternative Model
deltadf	<-mxCompare(CoTACEFit, NoCpFit)[1,"ep"] - mxCompare(CoTACEFit, NoCpFit)[2,"ep"]		
deltadf

# Set criterion level for alpha
alpha	<-.05

# Specify Departure sample size
n	<- TotN

# Specify desired level of power
tpower <- .80

# Calculate critical value for Chi-square given the calculated DF
(c=qchisq(1-alpha,deltadf))

# power given n (observed power)
(power=1-pchisq(c,df=deltadf,ncp=deltachi))


####################################################
# ESTIMATE REQUIRED NUMBER OF TWIN PAIRS (N*) 
# - for Power chosen as tpower above (assuming same ratios as in simulation) 
#-------------------------------------------------------

ns=seq(100,500000,100)
nsl=length(ns)
powers=rep(0,nsl)
lambda=deltachi
df=deltadf
		for (i in 1:nsl) {
		lambda2=lambda/n*ns[i]
		powers[i]=1-pchisq(c,df,ncp=lambda2)
		}
s1=powers[powers>tpower]
s2=powers[powers<tpower]
(s1=s1[1])
s2=s2[length(s2)]
n1=ns[powers==s1]
n2=ns[powers==s2]

# Fine tuning   
nss=seq(n2,n1,1)
ns2=length(nss)
powers2=rep(0,ns2)
   		for (i in 1:ns2) {
   		lambda2=lambda/n*nss[i]
   		powers2[i]=1-pchisq(c,df,ncp=lambda2)
   		}
s1=powers2[powers2>tpower]
s2=powers2[powers2<tpower]
s1=s1[1]
s2=s2[length(s2)]
n1=nss[powers2==s1]
n2=nss[powers2==s2]

# Output Required number of twin pairs for Power chosen as tpower above
n1

# n of individuals
n6=n1*6
n6
